# Supplementary material for: Learning from virtual experiments to assist users of Small Angle Neutron Scattering in model selection
Source: Sci Rep. 2024 Jul 1;14:14996. doi: 10.1038/s41598-024-65712-y (PMC11217390; doi:10.1038/s41598-024-65712-y)
Supplement: Supplementary file 2 — Supplementary Information 2. [file 41598_2024_65712_MOESM2_ESM.txt]

DEFINE INSTRUMENT KWS1_sphere(Lam=4.5,
                      InstSetting=1, // 1. 8-1.2; 2. 8-8; 3. 20-20; 4. 4-4
                      SlitSetting=1, // 1. wide thin; 2. Wide larg; 3. narrow thinnest.
                      vheight=0.0, // height of slit before the detector and detector position
                      hwidth=0.0, // width of the slit before the detector and detector position
                      zdepth=0.001, // sampleholder thickness 0.001 or 0.002

                      // model parameters
                      sld=1, sld_solvent=6, radius=50, pd_radius=0.0, 
                      model_abs=0.0
                      )

DECLARE
%{
 double dLam;
 double MINLam;
 double MAXLam;
 double numberslits;
 double frecv;
 double alph;
 double slen;
 double qinc;
 double incl;
 double CLen;
 double DLen;
 double sel_ang;
 double xwidth;
 double yheight;
 double sslitw;
 double sslith;
%}

INITIALIZE
%{
 dLam   = 0.25*Lam;
 MINLam = Lam - dLam;
 MAXLam = Lam + dLam;
 sel_ang = 0.0;
 alph   = 48.3;
 slen   = 0.25;
 frecv  = 3956.0*alph/360.0/Lam/slen;
 numberslits = 36.000;
 qinc = 0.01/0.1/(4.0*3.141592654);
 incl = 0.0002 / 4.0;

 if (InstSetting == 1){
  CLen = 8;
  DLen = 1.2;
 } else if(InstSetting == 2){
  CLen = 8;
  DLen = 8; 
 } else if (InstSetting == 3){
  CLen = 20;
  DLen = 20;
 } else if (InstSetting == 4){
  CLen = 4;
  DLen = 4;
 } else{
  printf("Instrument setting not recognized. Setting default values 8-8.\n");
  CLen = 8;
  DLen = 8; 
 }

 if (SlitSetting == 1){
  sslitw = 0.01;
  sslith = 0.01;
  xwidth = 0.02; // wide  Hellma cell
  yheight = 0.03;
 } else if (SlitSetting == 2){
  sslitw = 0.012;
  sslith = 0.012;
  xwidth = 0.02; // wide Hellma cell
  yheight = 0.03;
 } else if (SlitSetting == 3){
  sslitw = 0.007;
  sslith = 0.01;
  xwidth = 0.01; // narrow Hellma cell
  yheight = 0.03;
 } else{
  printf("Slit setting not recognized. Setting default values: Wide Hellma Cell option 1.\n");
  sslitw = 0.01;
  sslith = 0.01;
  xwidth = 0.02; // wide  Hellma cell
  yheight = 0.03;
 }

%}
TRACE

/*********************************  Cold source  *****************************************/

COMPONENT a1 = Arm()
  AT (0, 0, 0) ABSOLUTE
  
COMPONENT ColdSource = Source_gen(
   yheight =  0.12, xwidth = 0.10,
   focus_xw = 0.051, focus_yh = 0.051, dist = 1.884,
   lambda0 = Lam, dlambda = dLam,
   T1=361.9,I1=7.22e13,
   T2=159.0,I2=6.74e13,
   T3=35.66,I3=6.435e13)
  AT (0, 0, 0)  RELATIVE a1

COMPONENT NL_3_part2 = Guide_gravity(w1=0.05, h1=0.05, w2=0.05, h2=0.05, l=8.0,
                                     R0=0.99, Qc=0.02174, alpha=4.25, W=0.001,
                                     mleft=2.0, mright=2.0, mtop=2.0, mbottom=2.0)
  AT (0, 0, 1.884) RELATIVE ColdSource

COMPONENT vsel = Selector(xmin=-0.075, xmax=0.075, ymin=-0.03, ymax=0.03, length=slen,
                          nslit=numberslits, d=0.0004, radius=0.115, alpha=alph, nu=frecv)
  AT (0, 0, 8.01) RELATIVE NL_3_part2
  ROTATED (0, sel_ang, 0) RELATIVE NL_3_part2


COMPONENT Collimation = Guide_gravity(w1=0.0505, h1=0.0505, w2=0.050, h2=0.050, l=20.0-CLen,
                                      R0=0.99, Qc=0.02174, alpha=4.25, W=0.001,
                                      mleft=1.2, mright=1.2, mtop=1.2, mbottom=1.2)
  AT (0, 0, 0.03+slen) RELATIVE vsel
  ROTATED (0, 0, 0) RELATIVE NL_3_part2

COMPONENT ApCollim = Slit(xwidth=0.05, yheight=0.05)
  AT (0, 0, 20.01-CLen) RELATIVE Collimation

COMPONENT SamAp = Slit(xwidth=sslitw, yheight=sslith)
  AT (0, 0, 19.91) RELATIVE Collimation

SPLIT 1000 COMPONENT Sholder1 = Guide_gravity(w1=0.014+4*incl, h1=0.014+4*incl, w2=0.014+3*incl, h2=0.014+3*incl, l=0.01,
                                              R0=0.99, Qc=0.02174, alpha=4.25, W=0.001,
                                              mleft=1.2, mright=1.2, mtop=1.2, mbottom=1.2)
  AT (0, 0, 20.01) RELATIVE Collimation

SPLIT COMPONENT sample = SasView_sphere(
        sld=sld, sld_solvent=sld_solvent, radius=radius, pd_radius=pd_radius,  
        model_scale=1, model_abs=model_abs,
        xwidth=xwidth, yheight=yheight, zdepth=zdepth, R=0, 
        target_x=hwidth, target_y=vheight, target_z=DLen, target_index=0,
        focus_xw=1.20384, focus_yh=1.20384, focus_aw=0, focus_ah=0,focus_r=0)
AT (0,0,20.030) RELATIVE Collimation
EXTEND %{
       if (!SCATTERED) ABSORB;
%}

COMPONENT void_ = Slit(xwidth=0.10, yheight=0.10)
  AT (0, 0, 20.037) RELATIVE Collimation

COMPONENT Sholder2 = Guide_gravity(w1=0.014+incl, h1=0.014+incl, w2=0.014, h2=0.014, l=0.01,
                                   R0=0.99, Qc=0.02174, alpha=4.25, W=0.001,
                                   mleft=1.2, mright=1.2, mtop=1.2, mbottom=1.2)
  AT (0, 0, 20.04) RELATIVE Collimation

COMPONENT STOP = TBeamstop(xmin=-0.035, xmax=0.035, ymin=-0.035, ymax=0.035, Attenuation=3e-5)
  AT (0, 0, DLen) RELATIVE Sholder2

COMPONENT frame = Tslit(x01=-0.60192, x02=0.60192, y01=-0.17974, y02=0.17974,
                        x11=-0.40546, x12=0.40546, y11=-0.39710, y12=0.39710,
                        x21=-0.20482, x22=0.20482, y21=-0.49742, y22=0.49742)
  AT (hwidth, vheight, 0.01+DLen) RELATIVE sample

COMPONENT PSD_scattering = PSD_monitor(xmin=-0.60192, xmax=0.60192, ymin=-0.60192, ymax=0.60192,
                                  nx=144, ny=256, filename="PSD_scattering.psd")
  AT (hwidth, vheight, 0.02+DLen) RELATIVE sample

END
